# Supplementary material for: “I Carry the Trauma and Can Vividly Remember”: Mental Health Impacts of the COVID-19 Pandemic on Frontline Health Care Workers in South Africa
Source: Int J Environ Res Public Health. 2023 Jan 29;20(3):2365. doi: 10.3390/ijerph20032365 (PMC9914980; doi:10.3390/ijerph20032365)
Supplement: Supplementary file 1 [file ijerph-20-02365-s001.zip]

Archive with 1 entries (1 files):
- ijerph-2059821-supplementary.pdf
